# Supplementary material for: Chemical Exchange Saturation Transfer (CEST) Signal at −1.6 ppm and Its Application for Imaging a C6 Glioma Model
Source: Biomedicines. 2022 May 24;10(6):1220. doi: 10.3390/biomedicines10061220 (PMC9219881; doi:10.3390/biomedicines10061220)
Supplement: Supplementary file 1 [file biomedicines-10-01220-s001.zip]

Archive with 1 entries (1 files):
- biomedicines-1706828-supplementary.pdf
